# Supplementary material for: Coordination-Induced Weakening of N–H Bonds Driven by Bimetallic Cooperativity in Zr/Co Compounds
Source: Inorg Chem. 2026 Jan 27;65(5):3115–24. doi: 10.1021/acs.inorgchem.5c05652 (PMC12892316; doi:10.1021/acs.inorgchem.5c05652)
Supplement: Supplementary file 2 [file ic5c05652_si_002.xyz]

157
PhNH2-Zr(IV)Co(-I)-CNtBu (2) E = -4914.134581234363
  Zr         12.82295158029655      3.53335623282954     15.59436556263013
  Co         13.55817076286503      5.75111944780026     15.88932816831599
  P          14.91908977210309      4.90630828897129     14.38956409248051
  P          13.75177334220652      4.81623929024463     17.86831787586937
  P          11.46926946681541      5.89221092855547     15.17364959477486
  N          14.56758444358239      3.21783236644819     14.37894454783621
  N          13.00411230160159      3.26867268726923     17.71079781432302
  N          11.03521548682441      4.27747030824172     14.72797449394746
  N          12.54733590190865      0.92002361498521     15.40881002880788
  H          13.20645700511869      0.68339847942238     14.66349070171938
  H          12.97365188959293      0.63821981070121     16.29089608970251
  N          14.44331925263917      8.59132763994437     16.27707843666265
  C          15.10473210826164      2.05663890269621     13.78662983854933
  C          11.14918416093804      7.00280382486270     13.69061945128023
  H          11.80821154374260      6.54070579268959     12.93845557689147
  C           9.76408483548333      3.60895743923117     12.71096464860378
  C          11.48093170366738      2.14703941208022     19.29976657082868
  C           9.91253071323698      3.66976954250389     14.11549811093127
  C          14.42460758849296      1.44983699932197     12.69228403553702
  C          16.21653989320579      1.36815792147168     14.33172181985728
  C          10.74519580934883      4.23556975078215     11.75423075326840
  H          10.33476304595018      5.14940552718664     11.29851649167633
  H          10.98068580559004      3.54366866873775     10.93252577293270
  H          11.67960390316522      4.50527111801478     12.25690422646220
  C          16.99853125766234      1.87141975250186     15.51732635057061
  H          17.96720409331895      2.29056711451314     15.20717581002499
  H          17.21258916496895      1.05205952328538     16.21827318254192
  H          16.45651071911974      2.65397618157429     16.05766598146777
  C          15.51375140912224      4.45358490937659     18.41875531251949
  H          15.81608104687917      3.78949452163783     17.59146662791703
  C          13.52464248343406      1.03557072692180     18.59648587326805
  C           8.95668309415751      2.99099204818148     14.91673897390703
  C          16.76617593359079      5.12381810255988     14.67390863499100
  H          16.89073175056566      4.62802891445394     15.64930247271754
  C          16.41294413515409      5.69012837783300     18.35885170828452
  H          16.20634997592776      6.29433710458114     17.46607068126995
  H          17.47490248154146      5.39424952243137     18.34115917039188
  H          16.27180140798485      6.33425270518744     19.24006144877022
  C          14.82155287318779      0.96881831674429     17.83325863744788
  H          14.80246812130505      1.58938034352362     16.92889438704455
  H          15.06138452036779     -0.06512101196246     17.54292908910630
  H          15.66417576771076      1.33907284497506     18.43647606701564
  C          13.20738093338677      2.09684966272884     12.09322253504410
  H          12.42596480257007      2.30130022048109     12.84195923702058
  H          12.76353442075562      1.45867878695269     11.31614193311233
  H          13.44709761354442      3.06476004872341     11.63663383004851
  C          12.69585373967529      2.18807926468155     18.56300091173991
  C          14.61934373251402      5.46795258271222     12.61814337239499
  H          13.55903223422071      5.17566523060205     12.53046241579890
  C           7.87219276023018      2.35322049444115     14.32262790418612
  H           7.15290197047837      1.83799864515807     14.96748771179018
  C          12.93432400526471      5.69480086749542     19.31742856910316
  H          11.88871772798413      5.73168833569013     18.97152919026034
  C          14.87007535630345      0.23589954267221     12.17016549512659
  H          14.32390134765820     -0.20301807872215     11.32847151518278
  C          10.50956228351499      3.29768781849399     19.32520676743549
  H          10.69860377194521      3.99902936247860     18.50648908662263
  H          10.58103898744830      3.85705105888025     20.26986842104250
  H           9.47562011763959      2.93500650706325     19.24082067432155
  C           7.69436452724883      2.31877241160424     12.93782773051504
  C          13.14573562631806     -0.08412702368522     19.34479831908147
  H          13.80246002561638     -0.96044133783658     19.34122603896475
  C          14.09148040044851      7.46699986501161     16.12006784341246
  C           9.72323049037101      7.04882966635222     13.12930755201294
  H           9.21782387893913      6.07495535907653     13.12359969735141
  H           9.74262136287556      7.42661744249165     12.09364849629229
  H           9.09616153490835      7.74290763751749     13.70571420456958
  C          10.58542423110753      7.72191276919928     17.16400733686514
  H          11.66411068930565      7.78292545086232     17.35832233734284
  H          10.05385701748176      7.81577523534904     18.12521964338125
  H          10.30342481976215      8.59287076471518     16.55299144693766
  C          14.67811427416700      6.98901112399812     12.46619290482524
  H          14.21310069806315      7.49575779593616     13.32233814068150
  H          14.15346281091879      7.30629807398203     11.54991739562953
  H          15.71548881885856      7.34739196768716     12.38414920281885
  C          16.62932417656775      0.15495125391882     13.76527776266805
  H          17.49464535790587     -0.35086471867360     14.20708204959563
  C          15.98205072151620     -0.43495314482056     12.68562191457007
  C          17.72009733770958      4.47247807420627     13.66586509075664
  H          17.84527718501641      5.10843785509401     12.77849406876417
  H          17.39106843996919      3.48452737664431     13.31855269245103
  H          18.72040810907178      4.35782566748505     14.11535077920285
  C          11.65464760939880      8.43088852761115     13.91392056347989
  H          11.70092842671723      8.96687317275158     12.95194002552271
  H          12.65202002105874      8.45103749249741     14.36866371468230
  H          10.97701160357905      8.99981001830267     14.56835651835236
  C          13.41359929675126      7.14161798917558     19.46125564662563
  H          14.42114601947786      7.18885184273651     19.90175061637607
  H          12.73960672891512      7.69730639704163     20.13346344857719
  H          13.44582978046406      7.66381940339865     18.49772890545807
  C          17.15518512892742      6.59194189614562     14.86997486483713
  H          18.16905627965615      6.65657773743173     15.29752536968819
  H          16.46494576275364      7.11852431913505     15.53957644953221
  H          17.17162253121857      7.13540332233675     13.91355881456812
  C          15.89835185270098     10.04710849743027     17.51925480574747
  H          15.51547122297522      9.65510372189549     18.47309122351712
  H          16.21241036809940     11.09096365325637     17.66999967457129
  H          16.77970551079058      9.45311452052728     17.23509540842439
  C          10.57535619570614     -0.15850511191019     16.36567612860764
  H          10.97850018831823      0.02127429546656     17.36698029102620
  C           8.72486960329980      6.39341219429305     16.10928614442101
  H           8.42832470006748      7.32149382004927     15.60101594325494
  H           8.11558243416578      6.32685557641174     17.02614805235190
  H           8.44264948701348      5.55416460861223     15.45921189861022
  C           6.51838853869363      1.60157146904991     12.32725877834822
  H           6.52546155117603      0.53155403150729     12.59123152054140
  H           6.52391644578639      1.67730557618647     11.23054712896334
  H           5.56438270040425      2.01638766145244     12.68861781477153
  C          10.78419457677643      0.01445567500581     13.96449458137609
  H          11.34691863381986      0.33081285931149     13.08438266665933
  C           9.55347488167632     -0.61743326951654     13.81527165939944
  H           9.15880204437118     -0.78688967789495     12.81064974281131
  C          13.57359321469454     10.75873762598484     16.84594069599590
  H          12.78866573887550     10.66941734393685     16.08065975240555
  H          13.82096795815047     11.82341347399086     16.97363063235364
  H          13.16943671249877     10.37705430994870     17.79540314109809
  C          15.36178414120238     10.46850160292634     15.08991147627586
  H          16.23836480297232      9.87928272857702     14.78247876380708
  H          15.65904676815633     11.52526767029691     15.16724067274565
  H          14.59592664402374     10.37635084815944     14.30552781674289
  C          11.56265639707399     -1.34330023727073     20.87227741325155
  H          10.60013834802878     -1.74769279190243     20.52152191358723
  H          11.44613661136198     -1.10492481628107     21.94095052308032
  H          12.31212669324598     -2.14253062117195     20.78582609914103
  C           8.82456031716314     -1.01894220563777     14.93313686131882
  H           7.85630355193332     -1.51044330784228     14.81299287855990
  C          16.43730763847138     -1.74777297091237     12.10251403091462
  H          15.66923976255777     -2.52752235769355     12.22734301711082
  H          17.35757821308172     -2.10509686178365     12.58566525674062
  H          16.63719626735190     -1.65736203743363     11.02355191135919
  C           9.34238720514042     -0.78557188115652     16.20608057299309
  H           8.78370820518468     -1.09601541271452     17.09273249105232
  C          11.15162720608289      1.00746528386497     20.03654504696131
  H          10.20612406745908      1.00562916632079     20.59008222598546
  C          15.73181280541439      3.69421838745529     19.73098225008079
  H          15.70720489775677      4.37200627349728     20.59568298821567
  H          16.72869282641888      3.22202985045946     19.72943950901585
  H          14.98727973625752      2.90608995990530     19.90798240242855
  C           8.66193316204711      2.94196961983085     12.15899616234204
  H           8.56805258126554      2.91332252642148     11.06783090051464
  C           9.11415811013973      2.92327011656172     16.40772850226653
  H          10.11219070208584      2.55897966804086     16.69198563492549
  H           8.38196996381683      2.23259341802619     16.84765734067742
  H           8.98782172021478      3.90531669537376     16.88131104697766
  C          14.81813220531115      9.96068540736509     16.43258582877693
  C          15.38808602617654      4.77810347935478     11.48643365521456
  H          16.37517436291878      5.23574465322375     11.33235154853980
  H          14.83737098721680      4.88709435027209     10.53711319241932
  H          15.54601121161540      3.70463696647530     11.65873815411883
  C          11.29944590291844      0.24773497863332     15.24168709415406
  C          11.96374168867232     -0.12602652300491     20.07948633356966
  C          12.97089227770842      5.00354309916250     20.68547491135624
  H          12.84419405704345      3.91468266816616     20.63474632943076
  H          12.17215833151272      5.40619491838345     21.33017395363173
  H          13.92031826312115      5.20040245325914     21.20228705795066
  C          10.21247082755195      6.40720403850410     16.47558064402135
  H          10.38812787142146      5.60027131276606     17.20759963271365

156
PhNH-Zr(IV)Co(0)-CNtBu (3) E = -4913.556793840118
  Zr          4.84628169558635      9.62826776690621     16.97615936557958
  Co          4.40935178534458     10.34159575263046     14.41957499544414
  P           2.48182894315764      9.50931370213083     15.23973331764356
  P           6.22239332518919      8.96081552642985     14.48597490031102
  P           4.95864614292126     12.22880797722652     15.65594775771525
  N           2.71076675702253      9.22150276336682     16.90190298448413
  N           4.83337672073671      8.82092873632943     18.92874265306722
  N           6.24546990373159      8.30619656139456     16.05979097601424
  N           3.92251156713284     11.44378751445075     11.65432690712650
  N           5.52704935414344     11.64542282742429     17.16459673219877
  C           1.82646778190309      8.76328914213943     17.91834843743356
  C           3.90386153664849     12.14433641409929     19.53103108902907
  H           3.35181251450860     12.50994274963428     18.65981463848351
  H           3.43474547720867     12.56154344073423     20.43259172306124
  H           3.78287193513328     11.04930865472260     19.56344213323262
  C           5.96340436932980     13.03643969264195     20.60433350948225
  H           5.34260050647772     13.20756838478236     21.48967338867047
  C           1.00761389859693      6.97271516777309     19.35655133773363
  H           1.03407149090536      5.91559486736156     19.64078789995360
  C           0.19819198830790      9.18284733929562     19.68043020823473
  H          -0.42719559494247      9.90159348553596     20.22077841178862
  C           0.95929334624505     11.13618345175118     18.35269242197208
  H           1.77721295752290     11.43731263194974     17.69195878449619
  H           1.03548347043986     11.71870395051290     19.28180086840043
  H           0.01090392363934     11.41733746865451     17.86922895800593
  C           1.83231914002338      7.39859787571275     18.31519131843158
  C           6.03057661647647      7.56023542123788     13.24928231125499
  H           5.07304018663072      7.12098005477635     13.57531875154742
  C           1.00992368307900      9.66042650454233     18.64456533372994
  C          -0.40303985889267      9.98295018591423     15.55932631066520
  H          -1.12052288678664     10.81023542309258     15.68679631258177
  H          -0.30202139299030      9.47496384154927     16.52600936316423
  H          -0.86318056224176      9.27224097982651     14.85938481906368
  C           2.30787289507377      7.87668104293394     12.90584056865071
  H           1.45961731519838      8.37886235340031     12.41750945603673
  H           2.35067586061977      6.84886271702976     12.50980016045053
  H           3.22142533944158      8.39852776788068     12.59249359840120
  C           3.64790396500186     11.95095425873108     10.34398908785700
  C          -0.71934232260256      7.34573454498191     21.16426190121400
  H          -1.51080025153134      6.68511475055430     20.77556298863120
  H          -1.20803763932496      8.17702386092420     21.69187329854167
  H          -0.14569775331967      6.76683867343432     21.90423595166578
  C           0.16767508851972      7.84391543368054     20.05287084365857
  C           5.77820168478186      8.38166922009274     19.86494018478804
  C           0.91833279894384     10.52954410515457     15.00261693135920
  H           1.18014083376363     11.43898315007672     15.56761887886657
  C           7.51745551347433     12.53793539296075     18.35114428592390
  C           5.84017451310244      8.06506950405619     11.81473883801188
  H           5.13083408065322      8.90038866181081     11.74779926850646
  H           5.46836474605978      7.24665170955827     11.17742849270699
  H           6.79291590733604      8.40469439484899     11.38156451270084
  C           5.35847750669481     12.50922388796092     19.46532538242418
  C           7.90680150871022      9.71562786398839     14.16911568575361
  H           7.97170905668041     10.37143842363841     15.05231650255728
  C           8.07929628418084     13.05978763678002     19.52385495623811
  H           9.15712392403139     13.25349369908297     19.53816545031582
  C           2.15097865598122      7.84685639103054     14.42839429510405
  H           3.00554910350469      7.27576362395105     14.83100618172124
  C           6.13002371788163     12.26917535561942     18.29698119787839
  C           7.32847054446999     13.32433169652241     20.66287168239472
  C           2.74293160332074      6.39126645463666     17.66804461416103
  H           2.48452049003463      6.20997990091788     16.61717107838465
  H           2.69052082559388      5.42774997895035     18.19377164387729
  H           3.78969683998994      6.72531435271700     17.68758612163028
  C           6.55287729320871      5.93129046837345     16.67268273286674
  C           6.99102424505411      7.27366934752816     16.69801666971877
  C           4.13228270668206     11.03516210459967     12.74388667386976
  C           3.68237207657876     14.51967260831691     16.98385405843900
  H           4.38052128850006     14.30843500631379     17.80446576062232
  H           2.71436846118049     14.79612410502909     17.43326572346241
  H           4.05206056064784     15.40750120074020     16.45229944525814
  C           9.12394466157663      8.78632994735577     14.18764120414723
  H           9.06627234684814      8.01124741047753     14.96415048073306
  H          10.03986603016967      9.37370325583088     14.36580975410323
  H           9.25456019272082      8.28160688133727     13.21996932586015
  C           3.48951917663674     13.33599892831613     16.02970668913808
  H           2.84841547505954     12.59775957549765     16.54040268225825
  C           7.92780123610318     10.61713191093443     12.93268192380920
  H           8.01826311798789     10.03161047056990     12.00542439472282
  H           8.79356610072985     11.29821920941822     12.97128398217273
  H           7.01484936841449     11.22258397844559     12.85587483264195
  C           0.72047912881998     10.94611754380593     13.54221235619349
  H           1.65074201103933     11.29609987490304     13.07734918659918
  H          -0.02262315918937     11.75764926548102     13.48149471469639
  H           0.33538609527353     10.11107573910940     12.93678293235860
  C           7.09552826348961      6.45636294131846     13.26660939902420
  H           7.97653417379135      6.75046932971099     12.67988225270828
  H           6.69275543080728      5.54347505575994     12.79824298050550
  H           7.44194597416932      6.19402072679083     14.27416726903458
  C           6.64636610557590     14.59874785476057     15.72780387829073
  H           5.91881858553287     15.40490334320221     15.55799032533788
  H           7.62493006629959     14.98016418625809     15.39252611134531
  H           6.70491367779608     14.42592403719965     16.80995432915737
  C           8.60574683723150      9.01643344436012     17.62177410589768
  H           9.19231052332595      9.32478630517681     16.74411697589780
  H           9.24078217735551      9.13075117232426     18.51002595308769
  H           7.77893135662387      9.73114473085860     17.72261629265785
  C           8.11371070288448      7.60200945341298     17.49896134001791
  C           5.74289792434378      7.06817567558187     20.37048517977424
  H           4.95572956931092      6.39043660001323     20.02729128915700
  C           2.74300291820720     13.77414261681238     14.76739634379616
  H           3.24629652906670     14.61927257823145     14.27355108194456
  H           1.72560783702637     14.11169412078775     15.02458670290839
  H           2.65774619337132     12.95797431794846     14.03722817083317
  C           6.27431970388350     13.34975209927735     14.92036859634302
  H           7.14267321431067     12.67314654872358     14.89837147057913
  C           8.45853797564484     12.27737904462902     17.20494007334546
  H           8.74293477178698     13.21124578211164     16.69656300460940
  H           8.00873983381712     11.61312036092260     16.46196719918185
  H           9.38544078446922     11.80989556420798     17.56592893735539
  C           7.73011065325481      7.46552642062382     21.69317831151828
  H           8.48668029246716      7.11074488847097     22.39755221316232
  C           7.76495186494173      8.77384526125693     21.21350991045569
  H           8.54856716344035      9.46098545741840     21.54615381630939
  C           5.35495600172745      5.47381805747032     15.88060146954643
  H           4.72616270982069      6.31814032647440     15.57741209749623
  H           4.73991386767469      4.78090588808599     16.47185931551158
  H           5.65740997477017      4.93584310034534     14.96916362805804
  C           0.86441732459658      7.11308313352349     14.81793571839843
  H           0.61975237362343      7.19978351538244     15.88546579540794
  H           0.95773300028488      6.04045041983945     14.58064057076108
  H           0.00470450329139      7.49123562324174     14.24638340293841
  C           7.95286408580543     13.86998333763509     21.92064222460583
  H           7.85499274360619     13.15507779005910     22.75276615829740
  H           7.46483854029699     14.80543719344358     22.23562851958756
  H           9.02309968602403     14.07853100388913     21.78132861872479
  C           7.24619929604810      4.96498534002117     17.41219966876163
  H           6.88310230998168      3.93187005908614     17.38443149430710
  C           6.79869474597935      9.23183371433698     20.32062972557837
  H           6.82179918355518     10.26830488316270     19.97690745935770
  C           6.70273788205304      6.61973233165087     21.27052477028866
  H           6.65279182392961      5.59129827126533     21.63966146688605
  C           3.01204477025115     13.33914961005958     10.49274826723141
  H           2.07483641562081     13.27671288715826     11.06528540234426
  H           2.78991911004649     13.76493943564912      9.50294451371074
  H           3.69333109663978     14.02162585870407     11.02178553310288
  C           5.98844036578335     13.75172550468433     13.47114796620260
  H           5.73977310631943     12.89198267610873     12.83918687333622
  H           6.87778803405699     14.24329492881823     13.04434225030932
  H           5.15765783842025     14.46959046891690     13.40349681654633
  C           4.97140629519442     12.03804636735416      9.57275209063265
  H           5.67278629487523     12.71517560939256     10.08235245658493
  H           4.79763932935908     12.41751770228207      8.55473743654644
  H           5.44229480500740     11.04648315010646      9.50129684661803
  C           8.77122184883233      6.60430766431813     18.21441352909056
  H           9.62041027335641      6.88860160373690     18.84383830597043
  C           8.35633892743987      5.27213228884396     18.19046705422017
  C           2.67996101330815     10.98016658420228      9.65519462776958
  H           2.44224442866102     11.33352917811690      8.64080496134463
  H           1.74352611511598     10.89791354987148     10.22630795278921
  C           9.06197099512408      4.23138929135917     19.01945709265008
  H           8.95848041008248      4.45610416614978     20.09318349580620
  H          10.13948782862705      4.20030663064894     18.79507014051981
  H           8.65090421640842      3.22696841575626     18.84393590169619
  H           3.93486743860263      8.38179536046476     19.12913841758967
  H           3.12622611306282      9.97748126338844      9.58062796451427

155
PhN-Zr(IV)Co(I)-CNtBu (4) E = -4912.946006540952
  Zr          4.45534326771808     11.49912183874278      8.60635737684560
  Co          5.38360614864314     10.57522912632738     11.40613933505399
  P           4.78639435485546      8.70882560088338     10.00414274071214
  P           3.39248097467912     11.91642427120786     11.51186383597412
  P           7.04899968157969     11.85775301254916     10.25590218253095
  N           4.08020713751648      9.35428595719351      8.61248645254828
  N           3.20060674669050     12.64129251506689      9.99372169819174
  N           6.58125238371078     12.03961180845906      8.65350603729244
  N           3.93426099070737     11.93958494520127      6.89387615245532
  N           5.71964306745623      9.40088930611657     14.23619394932666
  C           8.22313983164157     11.87915906238120      6.80556801110213
  C           3.63657127943820     12.03016641268420      5.55802479360610
  C           7.67069977458579     14.50489587851211      6.07021221889165
  H           7.42123747873804     15.52871428162357      5.77251211046455
  C           2.11294211774900      8.33746177797442      7.49705246516859
  C           7.22909289021529     13.54330005885004     11.04536069453843
  H           6.22159741319842     13.93499901993131     10.82987060962053
  C           2.51092311139556     11.37479426370635      5.01165828484876
  H           1.87063044029587     10.79028999134793      5.67772348477771
  C           1.53382692137887      7.78496809705667      6.34668681362509
  H           0.47528790897224      7.50537022993350      6.38257115366949
  C           4.19834411183610      8.56793993151075      6.27547247487046
  C           6.99036608034258     13.94498352569297      7.14875627816364
  C           3.47396795778226      8.71226833683681      7.48721723121710
  C           3.58050379825049      8.00719091412466      5.16056391729507
  H           4.16039008603420      7.91862569311595      4.23639694857715
  C           3.64271587239110      7.40903049493817     10.73417617640068
  H           2.71918908135023      7.99654124676725     10.86259569423416
  C           5.88889132664152     14.73192153814272      7.80140860235985
  H           5.99548279577104     14.77088524281707      8.89080545653388
  H           4.90930038791007     14.27234969140123      7.58204043819505
  H           5.86523228609777     15.76396326019780      7.42591729384127
  C           7.29567023641335     12.62270917264800      7.56380208691146
  C           8.63093197041725     13.79695600351753      5.34110821360472
  C           7.36498329795016     13.47696990432631     12.56816580843372
  H           6.69940783806263     12.72238093179998     13.01502764885674
  H           7.11089644995610     14.45106191894292     13.01596691348821
  H           8.39422432004787     13.23895295669754     12.87573794433150
  C           8.53460183676312     10.43160929386221      7.08341107856648
  H           9.54246041009349     10.30305221419424      7.50885684598089
  H           8.49881781446319      9.84711715022031      6.15274947250582
  H           7.81010959339660      9.99787273200731      7.77983846016236
  C           8.87504455016057     12.48349532223996      5.72165185672138
  H           9.59254289599347     11.88567050814157      5.14936947699849
  C           3.53117862477130     13.24068061079294     12.83868477613617
  H           4.33985471468563     13.86607028413445     12.42747294357361
  C           2.24491030132891      7.60048107432778      5.16758190599412
  C           5.60286837701535      9.08161395488485      6.13096142839922
  H           5.60659309004912     10.18357574872674      6.09988370494133
  H           6.05799543490118      8.72209515840554      5.19807565998358
  H           6.24429774714527      8.77488737265846      6.96310143656034
  C           2.23370050421805     11.43637016192860      3.64989036966629
  H           1.35579458406042     10.91248001178507      3.25901652248148
  C           3.80539444486822     15.53206898672731     10.41643353642977
  H           3.60940603678770     15.91892236467520     11.42897794324991
  H           4.24149692596892     16.35597837364839      9.83315245259042
  H           4.55433077054109     14.73851197660338     10.49477463753525
  C           8.99608149315146     10.53201951282675     11.83616252139328
  H           9.83006216185098      9.81230176135529     11.83276087368362
  H           8.13172019043335     10.03849550996602     12.30434159603310
  H           9.29143821318925     11.36766449074474     12.48695782958763
  C           5.51464223120519      9.81182533599708     13.15949605355280
  C           8.70864676152680     11.00234405942524     10.40562574766503
  H           8.53933393303898     10.10146144814291      9.79365335523221
  C           2.28093262707128     13.65116012266255      9.57103993725447
  C           1.11804854087302     13.29300342165715      8.83847832024176
  C           1.60113935640371      7.04210356620999      3.92543015945148
  H           0.57933710323946      6.68804683988755      4.12389817930616
  H           2.17891006782911      6.19844296254804      3.51715379251723
  H           1.54432802581127      7.80996724050088      3.13728827349671
  C           1.22203328375873      8.52020821394475      8.69718283773964
  H           0.24366036187028      8.92036736658920      8.39474176554519
  H           1.66645457591448      9.21697161806888      9.41461962822176
  H           1.03585114218426      7.56707888816342      9.21723360284688
  C           9.92198703318606     11.74998762200958      9.84258369401156
  H           9.71917096579915     12.24588634798562      8.88402357649525
  H          10.75782954143786     11.04771115632807      9.69093979220241
  H          10.27296422700418     12.51702120453126     10.54780442824744
  C           2.30607367541531     14.13271264065475     13.06822158481228
  H           1.56224283430343     13.62514096386946     13.69870951916116
  H           1.80703747885119     14.43690597979350     12.13903076763932
  H           2.60748923788129     15.04754706939717     13.60462082373195
  C           7.24312914050695      7.45362695505834     10.70284088733192
  H           7.29883913507252      8.26469139898884     11.44349921538773
  H           8.27034647744223      7.23627285428657     10.36765457443859
  H           6.87707088921484      6.55495368589207     11.22182555688690
  C           4.18440495323347     12.79757294143651      3.30618746379771
  H           4.85239650032944     13.35481829829801      2.64219289508005
  C           3.32268320466143      6.19422333141793      9.85414062490089
  H           3.16467926037953      6.44505781146912      8.79776271022267
  H           2.40906558488064      5.70003577914258     10.22360509796680
  H           4.12886901023509      5.44895410663133      9.90490584818712
  C           9.33584648794860     14.43191783659716      4.17047605011617
  H          10.06158765332568     13.74286792984411      3.71562949309480
  H           9.87848884376600     15.34065068176974      4.47502237009661
  H           8.61847922934043     14.72747612955205      3.38880618767513
  C           0.24339501847318     14.28261753939090      8.39722601804513
  H          -0.64661696055528     13.97672638339302      7.83772948605151
  C           4.06478159640305      6.92745736094675     12.12419241373194
  H           4.97130027777395      6.30497537873948     12.08414148979231
  H           3.26476562373804      6.30531909785229     12.55737272720491
  H           4.25540600134855      7.75545431714047     12.81615731091476
  C           0.82610632734431     11.86300600436992      8.48482229920502
  H           1.63669674546022     11.44625861981855      7.86650267144110
  H          -0.10573351382315     11.78452246488141      7.90846605604792
  H           0.72647972087166     11.22907235537083      9.37341868450189
  C           0.50502870076379     11.69417219284375     11.95109490020814
  H           0.33500711814336     12.12134594138324     12.94942208979812
  H          -0.32668142579563     10.99791271302311     11.75465157343590
  H           0.43382630288118     12.51111429037557     11.22124027263764
  C           0.47232748854663     15.64248095996104      8.62327765324658
  C           1.64023114722171     15.98334560896751      9.29282420232492
  H           1.87319227152339     17.04102294045004      9.45714381274311
  C          -0.49556701338944     16.68456494898867      8.12566340866232
  H          -0.58777212946449     16.64851450061722      7.02876666426607
  H          -0.17261786643945     17.69848797528810      8.40187514576392
  H          -1.50275369706742     16.52653809142834      8.54243961067541
  C           4.02796110619724     12.69483010416882     14.18086594064297
  H           4.21445161390162     13.53084428058457     14.87428288494492
  H           4.96242475968627     12.12708084951091     14.08620322079715
  H           3.28526332986647     12.03711184188629     14.65700461897452
  C           4.47001056009752     12.74145729329497      4.66697707362374
  H           5.35773871561227     13.23703669570028      5.06803581545201
  C           3.06415421733918     12.14924994087159      2.78329416776856
  H           2.84373155945030     12.19509862972320      1.71363558928682
  C           1.83679285747286     10.93828050250901     11.88800983712308
  H           1.82038224417705     10.30376547081151     10.98594709217569
  C           1.97692617456435      9.99952275558585     13.08769807095590
  H           2.92409605043696      9.44442942269821     13.06915278123359
  H           1.15507193782616      9.26512759683009     13.08903064878137
  H           1.92122005700673     10.54560187478879     14.04226730199340
  C           6.35994623429395      7.81566519445040      9.50592509855214
  H           6.86070959136132      8.64439334108946      8.97517180135538
  C           2.55133389382787     15.02410272035284      9.75546362305085
  C           8.24561925687610     14.51557920254105     10.43924687533307
  H           9.25864044631232     14.32899975843795     10.82275566704053
  H           7.98077050382992     15.54929207388271     10.71471945355389
  H           8.28765870476595     14.46430332985719      9.34301227534212
  C           6.25165635969970      6.63734090158178      8.53347493637246
  H           6.01305867653889      5.70369634189293      9.06260194715859
  H           7.21715891192037      6.48191199176152      8.02486049948582
  H           5.48827120932403      6.78750750646565      7.75851563286049
  H           6.10112048324559      6.82678885075322     14.81189871761994
  H           3.96403175535032      9.59272276029751     16.22670535258171
  H           7.69021366941889     10.07404041430840     15.89901814549962
  C           6.66990707268800      7.54312703689013     15.42234799871872
  H           6.83399622096778      7.10203854885017     16.41616801420288
  H           7.64794916977326      7.70455311804740     14.94602521676134
  C           4.51982693861057      8.64539503250911     16.17192868575972
  H           4.62096518131423      8.24008622492006     17.18913744107605
  H           3.93471496701779      7.93484581900547     15.56993955523731
  C           5.90748656796615      8.86602073491456     15.55846627639121
  C           6.71262797977971      9.88900407503557     16.36758963797346
  H           6.88005857250116      9.51148793063461     17.38670822448053
  H           6.17270880581677     10.84481354447322     16.43441371683533

30
1-Hydroxy-2,2,6,6-tetramethylpiperidine (TEMPOH) (A) E = -483.862519247692
  C          -3.68905525456002      2.93215375593909     -2.68899159371177
  N          -1.80570087383265      4.18750755148005     -1.59673393589523
  C          -1.19783692475382      2.86251312148593     -1.36689288553516
  C          -2.29268700763907      1.95670696602621     -0.78949780005588
  C          -3.49238946724460      1.75457345833930     -1.72579635399734
  H          -1.84128002976531      0.98788669729393     -0.52371426820071
  H          -2.62658824039140      2.40577608605682      0.15975490312901
  H          -3.36977576700200      0.82979380878953     -2.31113346281893
  H          -4.39838916308474      1.60162198994356     -1.11861003953782
  H          -4.75260217989459      3.03194993435031     -2.95885213795575
  H          -3.16048826899640      2.73953197021325     -3.63473469617427
  O          -0.89222134496729      4.98703562485158     -2.30372342610283
  H          -0.67419029447211      5.69253173990143     -1.68652254822864
  C          -3.27936413968254      5.31931611826417     -3.25828972830208
  H          -4.32170884236000      5.38485012958712     -3.60559404881805
  H          -2.97067051579446      6.31716327612509     -2.91853737500339
  H          -2.64483049289219      5.04480231697452     -4.11145638294758
  C          -3.19628408251703      4.28271045029131     -2.13526979736686
  C          -4.10025506589322      4.74081045580699     -0.97787033251609
  H          -4.08704210997003      4.02749592055505     -0.14143005287556
  H          -3.74688844061201      5.70741744138730     -0.58871319745820
  H          -5.14433211335607      4.85916277154837     -1.30984355100510
  C          -0.09731887763640      3.04910108101729     -0.31523410660561
  H           0.39778962566519      2.09299314508172     -0.08582455827206
  H           0.66891685224923      3.74780354188587     -0.68093761363459
  H          -0.52302061529826      3.45717574027415      0.61376391227437
  C          -0.56505873517935      2.24632697303655     -2.62963325388620
  H          -0.05373318071020      1.30514457024307     -2.37581616372507
  H          -1.30181971803501      2.02578666334185     -3.41308896928137
  H           0.17601526862660      2.93867669990829     -3.05095653549112

29
2,2,6,6-tetramethylpiperidin-1-yl)oxyl (TEMPO) (A) E = -483.257709201104
  C          -3.74149648145492      2.92196629546306     -2.69446499070364
  N          -1.79155457230266      4.12009874822249     -1.81052146261724
  C          -1.18710744894624      2.82462005418688     -1.40992732252824
  C          -2.28926697178107      1.92274475755937     -0.83709107139751
  C          -3.50968974686896      1.73502533223905     -1.74907421633984
  H          -1.84218288092926      0.94738085475650     -0.58805475170802
  H          -2.60635403981838      2.35907392120536      0.12345437391995
  H          -3.40096048939436      0.82014774256098     -2.35211368289713
  H          -4.39715887157552      1.56793645700709     -1.11898676847293
  H          -4.81408993688575      3.02878724568382     -2.92110991232187
  H          -3.24969305524610      2.72993422911783     -3.66136341513796
  O          -1.05107332674271      5.14289233052567     -1.84356460287232
  C          -3.31611370062989      5.31260888780851     -3.29340274468434
  H          -4.36221335138544      5.41440804856777     -3.61932540877628
  H          -2.95073716016385      6.28771999425855     -2.94924488114169
  H          -2.70778986734220      5.01075334131891     -4.15886511384716
  C          -3.22252263842969      4.27086358460745     -2.17654841342482
  C          -4.00461492878512      4.76295043168840     -0.94915830882073
  H          -4.02470407800003      4.01817619787221     -0.14055854577281
  H          -3.53474849214303      5.67741101504050     -0.55845064424651
  H          -5.04538285578685      4.99557620636167     -1.22237002391692
  C          -0.14691948108191      3.10596571015450     -0.32335217809585
  H           0.28855785900616      2.15864264186151      0.02871619520079
  H           0.65448968640503      3.74927252728324     -0.70639260813590
  H          -0.60989653512087      3.61696328839164      0.53393155899078
  C          -0.49826114693617      2.19635824291827     -2.63106852364606
  H           0.05935789847422      1.29359412492513     -2.33795148992708
  H          -1.21633913204287      1.91313472792167     -3.41412936479296
  H           0.20984574590853      2.91878306049193     -3.06265168188566

41
4-methoxy-2,6-di-tert-butylphenol (B) E = -735.784436316891
  H           0.35941181980461      2.71386902101644      2.18993878137952
  C          -0.15574238780199      2.53004085961761      1.25073302361067
  C           0.57334660077268      2.45728940384422      0.07145775129596
  C          -0.09031273884017      2.22185308929892     -1.13364891952195
  H           0.52525895416214      2.17737870095447     -2.03082478344259
  C          -1.46890976362798      2.05380531263012     -1.19235806422693
  C          -2.19131369805049      2.12790310623144      0.02417355735065
  C          -1.55097017626063      2.36657700558402      1.25351123738446
  O          -3.54490896221564      1.95381505718312     -0.06092599084398
  H          -3.94120884621878      2.03672135322282      0.80766635639363
  C          -2.17855720643239      1.79924732526527     -2.53664642866547
  C          -2.33820506007964      2.44835722785520      2.58085709765215
  C          -3.18614456620467      2.93056831437496     -2.81939053107969
  H          -3.67930977420652      2.76477414039633     -3.79084407294943
  H          -3.96106152142128      2.98949457459395     -2.04589826193574
  H          -2.66987776599260      3.90249714368271     -2.86561675806346
  C          -1.18213515287516      1.76980341963866     -3.70499500851052
  H          -1.72747960963225      1.58471028202959     -4.64298214422697
  H          -0.64799838337870      2.72569803858490     -3.81800579211016
  H          -0.43589060822952      0.96820123076821     -3.59397420236064
  C          -2.89198276311611      0.43362256829717     -2.50447437463441
  H          -3.65084408704333      0.38840060674743     -1.71435799448020
  H          -3.38703287128136      0.24386290884251     -3.47052751731226
  H          -2.16510146301513     -0.37592815748404     -2.33265582707376
  C          -3.34642478181713      3.61844717681188      2.53958532404504
  H          -4.08814293890190      3.55978934869290      1.72925620383497
  H          -3.90458630031288      3.67680881133934      3.48736484769836
  H          -2.81273679536067      4.57039145965175      2.39976296550312
  C          -3.04095491568309      1.10371650073663      2.87188103706255
  H          -3.61110813366253      1.16325426402209      3.81244572672519
  H          -3.73667424812170      0.77184517483320      2.08736112964391
  H          -2.29233608403131      0.30444505006405      2.97883488542576
  C          -1.41629761646891      2.72175813759009      3.77942284163516
  H          -0.88960643787533      3.68289729024294      3.68269740847441
  H          -2.01684806258475      2.76604244482099      4.70073868246915
  H          -0.66670795996526      1.92766592726640      3.91392464616328
  O           1.92217845037522      2.60073831407864     -0.00844802178101
  C           2.64007453173942      2.86019822057978      1.16298372741687
  H           3.69619162575875      2.94392626286496      0.87710832518963
  H           2.53772680753263      2.04461619482066      1.90179448496674
  H           2.32570189056439      3.80692488840756      1.63866765189796

40
4-methoxy-2,6-di-tert-butylphenoxyl (B) E = -735.157134005716
  H           0.37745634594902      2.72067064965563      2.21255539473068
  C          -0.15461476947969      2.53461103202314      1.28204801787991
  C           0.56895088342905      2.45697901684995      0.07920841410291
  C          -0.09047504262868      2.22134252718646     -1.14948016864087
  H           0.54317659372788      2.18186723024473     -2.03533666612744
  C          -1.44922816798357      2.05404655518513     -1.21783751534055
  C          -2.23476906292766      2.12018564199284      0.03162775301605
  C          -1.52692576350299      2.37572047256059      1.29839029649665
  O          -3.46831630229100      1.96353947466025      0.01579688779274
  C          -2.16955281865219      1.80159057416665     -2.54656131427425
  C          -2.32737340221240      2.45502180164782      2.60283686217798
  C          -3.19017814440744      2.92891063386976     -2.80077035804206
  H          -3.69008760301761      2.77085722195427     -3.76972255320857
  H          -3.95397458639203      2.95767471800247     -2.01453474221523
  H          -2.68716162375751      3.90841547164881     -2.83787913848810
  C          -1.18715663552629      1.77662951818621     -3.72540097663678
  H          -1.74145364902680      1.59267663356621     -4.65804566412294
  H          -0.65613161150742      2.73426995147596     -3.84229438439237
  H          -0.43853545408414      0.97535465556462     -3.62455711320340
  C          -2.88613541360415      0.43755941702235     -2.49360156043501
  H          -3.63840363462913      0.41559235023157     -1.69613181880457
  H          -3.38790613236522      0.24148695986210     -3.45457982767571
  H          -2.16345195271639     -0.37528263094648     -2.31822163089510
  C          -3.36180586439726      3.59453306777508      2.50664378355567
  H          -4.07670480811712      3.41359254485124      1.69527446461244
  H          -3.91898816725618      3.67383625478085      3.45376895098668
  H          -2.86333922739761      4.56053670958802      2.32749200528299
  C          -3.03882008328746      1.10998667047122      2.85199698816516
  H          -3.59714000295368      1.15161343615558      3.80085293261935
  H          -3.74249453559251      0.87862852999520      2.04343626279513
  H          -2.30761795822780      0.28944369469785      2.92758185118797
  C          -1.42297251890477      2.74255875294239      3.80969097995473
  H          -0.90250854992232      3.70901453552580      3.71798302514572
  H          -2.03692910249932      2.78781806162650      4.72171036612847
  H          -0.66917779867383      1.95431798019222      3.96416889089731
  O           1.89901786578881      2.59535101293468     -0.00371898678779
  C           2.65310204210568      2.84295648975955      1.15847287007788
  H           3.69972074809222      2.91383906767191      0.84015234501854
  H           2.55469661313913      2.02225839816938      1.88832884226578
  H           2.35784929571037      3.79124491625146      1.63741623440004

49
2,4,6-tri-tert-butylphenol (C) E = -778.488677622877
  H           0.27082162692274      2.63226919400855      2.17582870479155
  C          -0.23617104183835      2.47782772410671      1.22686671658256
  C           0.52125506083505      2.43939430261953      0.06220103271880
  C          -0.16534050450244      2.23886689108187     -1.13874037448154
  H           0.41142185867318      2.20807903979902     -2.06267915530834
  C          -1.54582675014441      2.07709891387446     -1.21450715175006
  C          -2.26878297629498      2.12239698259027     -0.00185634956294
  C          -1.62837477221335      2.32287949750933      1.23575159161229
  O          -3.62012977437688      1.96777132132767     -0.09183916785825
  H          -4.01537934180131      2.02693364690167      0.77776410294983
  C          -2.25335263285680      1.86316483350335     -2.56669975798758
  C          -2.41864488598335      2.37651062031756      2.56229453407230
  C          -3.26543710549120      2.99843212080706     -2.81568451427599
  H          -3.75866091285521      2.86070052974778     -3.79152793773637
  H          -4.04030957668876      3.03052114811019     -2.04084062584320
  H          -2.75342200157118      3.97339701517815     -2.83152939534258
  C          -1.25659429876059      1.87387785172111     -3.73546766420913
  H          -1.80130623102750      1.71901554013982     -4.67898989882117
  H          -0.72368828143463      2.83382094227152     -3.81753572403789
  H          -0.50913335815441      1.06990534089616     -3.65112147145284
  C          -2.96197759727717      0.49457231082385     -2.58032095373624
  H          -3.72310985958403      0.42148779841761     -1.79482524390855
  H          -3.45365872346008      0.33233519139657     -3.55316114302080
  H          -2.23294828430660     -0.31719061207149     -2.43027402927464
  C          -3.43528191209345      3.54000627118384      2.53907407407318
  H          -4.17891248249985      3.48378658177150      1.73014691864789
  H          -3.99200118976720      3.58304911969905      3.48897893112312
  H          -2.90954737476269      4.49717447595692      2.40920108070380
  C          -3.11485102100692      1.02372908839806      2.83211929356968
  H          -3.67498428696967      1.06150608909977      3.78026283694467
  H          -3.82069604566365      0.70781965618507      2.05009571398039
  H          -2.36430284653004      0.22400066494331      2.91289714437701
  C          -1.49907174662457      2.63551023165265      3.76564646070253
  H          -0.97621490803835      3.59972880478504      3.68366667552875
  H          -2.10067471490628      2.66289785697888      4.68711388501298
  H          -0.74490725791028      1.84414799291355      3.88750915877681
  C           2.04828252366830      2.60282638179518      0.04831929040572
  C           2.68867121452036      1.33960120645053     -0.55572238429340
  H           2.42716609706306      0.44757904145289      0.03356139766894
  H           2.35423786348247      1.16588491955847     -1.58917396339433
  H           3.78699920959373      1.42968598120743     -0.57254669554763
  C           2.42255307473860      3.82982522772269     -0.80297139083371
  H           2.06903596979253      3.73159267259929     -1.84001494579141
  H           1.97813319626906      4.74637748539098     -0.38585253441941
  H           3.51609196784168      3.96376188903486     -0.83457127861565
  C           2.61989554990836      2.80412874131923      1.45677292001311
  H           2.40614276801515      1.94584499201843      2.11227311041883
  H           3.71371814084595      2.91598093568967      1.40416463292725
  H           2.21803857522608      3.71069554711413      1.93496354390164

48
2,4,6-tri-tert-butylphenoxyl (C) E -777.855113801728
  H           0.29158522589650      2.64286872872083      2.19566116639683
  C          -0.23271232290178      2.48520739396852      1.25622611664982
  C           0.52005816050440      2.44261452951819      0.06754897788247
  C          -0.16286561445337      2.24245743226056     -1.15662869789985
  H           0.42941266176732      2.21648775825831     -2.07126527731427
  C          -1.52527037681125      2.08020567213150     -1.24108260885454
  C          -2.31312911588430      2.11256549827649      0.00622829679308
  C          -1.60565973479574      2.33287344300228      1.27976103132234
  O          -3.54556014521585      1.95571816712485     -0.01671077791619
  C          -2.24086156321135      1.86474661783837     -2.57868636441392
  C          -2.40496639859373      2.38272846567902      2.58567427727206
  C          -3.26232062913587      2.99725309406455     -2.80678506279402
  H          -3.75594412059138      2.86630845339401     -3.78295946485149
  H          -4.03136602522674      3.00145991245043     -2.02524275865662
  H          -2.76155532025846      3.97859066986350     -2.81198548829594
  C          -1.25568342763942      1.87243744108338     -3.75596966364447
  H          -1.80812007374717      1.71692815835081     -4.69477040329058
  H          -0.72240696203014      2.83202612837735     -3.84424404496477
  H          -0.50895615977289      1.06682782805573     -3.67720010006406
  C          -2.95667978787550      0.49906524277948     -2.56681565113737
  H          -3.71475500790958      0.45449588714980     -1.77564589625701
  H          -3.45172397072031      0.32762214941833     -3.53596034871746
  H          -2.23460361258075     -0.31760557023032     -2.40734681050501
  C          -3.43590723810936      3.52761015950025      2.51880327973403
  H          -4.15685806227810      3.36836918168884      1.70803767703181
  H          -3.98812849418516      3.58879869272214      3.47016282378843
  H          -2.93480335425883      4.49553378872027      2.35844505073509
  C          -3.12071468538359      1.03459325341395      2.80468431905533
  H          -3.67172596422421      1.05381856671943      3.75854587638458
  H          -3.83209783575226      0.82609124579934      1.99649229140623
  H          -2.39280960726445      0.20915786704226      2.85352650702288
  C          -1.49757946329438      2.63891342609866      3.79755253882837
  H          -0.97160509487290      3.60382522689628      3.72583728558085
  H          -2.11056320791981      2.66702068817776      4.71098858134149
  H          -0.74644954035742      1.84494237289678      3.93276793175933
  C           2.04278346751600      2.60271686693677      0.05051864197518
  C           2.67188144545883      1.33547073512002     -0.56032448066352
  H           2.41240983928884      0.44344756598861      0.03034521945112
  H           2.33594937930030      1.16326134556161     -1.59347524887688
  H           3.76946741733056      1.42549351235884     -0.57830008535981
  C           2.40908288771534      3.82997248976058     -0.80619113780122
  H           2.05880050176342      3.73002732479974     -1.84414455422339
  H           1.96580570764011      4.74740604618074     -0.38929576895077
  H           3.50219060882997      3.96221431245236     -0.83535674390619
  C           2.62519273035343      2.80282114862930      1.45554274624754
  H           2.41624806411736      1.94551531908752      2.11347320219453
  H           3.71836089150641      2.91121398889712      1.39129743271353
  H           2.23138392826733      3.71085177301473      1.93715616779245

42
1,1-diphenyl-2-(2,4,6-trinitrophenyl)hydrazine (D) E = -1417.093560710983
  C           0.20262642447729     -0.40088614975563     -1.97246384430836
  C           0.32244906889849      0.75434102219166     -1.14525177449238
  C          -0.59014202784688      1.04708938608751     -0.13793872437346
  C          -1.65449860296307      0.19825514230411      0.08421518548697
  C          -1.80743438597927     -0.96690247002589     -0.66348399888453
  C          -0.87842614713378     -1.26154727185282     -1.63527358954728
  N          -2.63043366174710      0.51790743100776      1.13209504644562
  O          -2.45201769470343      1.53132945663011      1.76628569063501
  O          -3.55910565626411     -0.24459408434493      1.27167231174479
  H          -0.46729564777053      1.95443084075377      0.45254981199879
  H          -2.63415323855980     -1.64916342126928     -0.46112128099273
  N          -0.99275930692210     -2.60068838993227     -2.23830721783149
  O          -2.04680334808812     -2.88908181431739     -2.75827930443720
  O          -0.06458161769886     -3.34781937927360     -2.05557087821339
  N           1.39842578984571      1.73170942507540     -1.33734303343222
  O           2.29789573639839      1.45268566039115     -2.11256323473958
  O           1.36643344800761      2.74337506470900     -0.68363946173102
  N           1.01662393357414     -0.64781008284110     -3.02281031292710
  N           0.57797008355763     -1.42419208317845     -4.07950519338542
  C          -0.05197918594653     -0.64085451748486     -5.11525053541426
  C          -1.44289944529012     -0.57599027427592     -5.17579190057234
  H          -2.03811169260056     -1.16297806506840     -4.47292490842386
  C          -2.05328826334565      0.22075149457561     -6.14525522740470
  H          -3.14347549295028      0.27147175698520     -6.19492652568233
  C          -1.27731634413447      0.94258875565028     -7.04920728331893
  H          -1.75875423848477      1.56446278213067     -7.80775100373485
  C           0.11566007989234      0.86785754473599     -6.99086028668802
  H           0.72580433720918      1.43072775282432     -7.70117002504929
  C           0.73016892957489      0.07662230731583     -6.02554456699005
  H           1.82036665820879      0.00333928662122     -5.97801895726221
  C           1.42540797902056     -2.49848031925112     -4.45947998400575
  C           1.10042294866221     -3.24892907389904     -5.59659268086310
  H           0.21562411869003     -2.99295644034331     -6.18257977012182
  C           1.89931071061056     -4.32431414504094     -5.96975846622237
  H           1.63252171896498     -4.90369949707066     -6.85707197302273
  C           3.02425035559274     -4.66915328529152     -5.22067400288717
  H           3.64744045342589     -5.51585327868327     -5.51657184121136
  C           3.33899927939286     -3.92429201444121     -4.08745526525411
  H           4.21285629850380     -4.18452613809822     -3.48508693511894
  C           2.54896709877755     -2.84264213071914     -3.70344887823265
  H           2.79591507335594     -2.27654279304789     -2.80491910030565
  H           1.76191047378785      0.03146800951731     -3.17949607922825

41
1,1-diphenyl-2-(2,4,6-trinitrophenyl)hydrazyl (D) E = -1416.455292800033
  C           0.24973707044901     -0.50166984011603     -2.03433868728370
  C           0.63514604086870      0.63524352346373     -1.27547695491900
  C          -0.19057527719227      1.28280927396649     -0.38040986010143
  C          -1.50041837057030      0.83556746536323     -0.25091821397565
  C          -1.96002044858682     -0.25707232333424     -0.96768500041595
  C          -1.09302794890600     -0.92341311824625     -1.81943966661115
  N          -2.41117426396371      1.52950657816025      0.66849446386183
  O          -1.96660506802967      2.47625164766720      1.27555853029771
  O          -3.54117274453448      1.10784603399709      0.75289558589552
  H           0.16510436363596      2.13991657741583      0.19200678614301
  H          -2.98500279406780     -0.60783063789162     -0.84756968457900
  N          -1.61351646993747     -2.16413183418329     -2.40840769293115
  O          -2.79659997828399     -2.20742711618640     -2.65210964804682
  O          -0.83189535227718     -3.07341521357189     -2.57923139020394
  N           1.96633394849149      1.22340858479116     -1.48815767882470
  O           2.34332827171073      1.35586029371313     -2.62999493777352
  O           2.56987902013599      1.57676261022458     -0.50353887758028
  N           1.19983986234472     -1.10429133191852     -2.79572320805104
  N           0.90457668666017     -1.55181750122299     -3.99469654299435
  C          -0.10451787903650     -0.93129893300213     -4.80083212455340
  C          -1.07417896394248     -1.71264574516277     -5.43231181222859
  H          -1.06433054314410     -2.79719723040272     -5.30185168174035
  C          -2.06121699764257     -1.08802022065071     -6.18855366832362
  H          -2.83110298147421     -1.69243475297960     -6.67287686657585
  C          -2.08008438835880      0.30141494376964     -6.31053979008024
  H          -2.86255478961295      0.78669477488747     -6.89837488225524
  C          -1.10467852910967      1.07210611342998     -5.67812346415387
  H          -1.11375188012210      2.15980096017512     -5.77770925078802
  C          -0.10783885420481      0.46049703916506     -4.92338480267422
  H           0.67223207217247      1.04290660145979     -4.42594639469382
  C           1.72704057940712     -2.58133943806435     -4.51740980769384
  C           1.97319285133700     -2.66592965431776     -5.89195135039308
  H           1.53885810484835     -1.93407818515416     -6.57547815754271
  C           2.79113388170564     -3.68170709877448     -6.37701966083173
  H           2.98778057548802     -3.74549612510968     -7.44967716168567
  C           3.36600715334957     -4.60405771587948     -5.50302616185709
  H           4.00890227649644     -5.39806749945530     -5.88954683474588
  C           3.11786082368017     -4.50832656680588     -4.13343269689187
  H           3.55924762472040     -5.23152668140248     -3.44384604745441
  C           2.29778737972305     -3.50278836807999     -3.63440678562525
  H           2.07772593577288     -3.42027988973695     -2.57003791911738
  
77
N,N′-bis(2,6-diisopropylphenyl)-2,6-pyridinedicarboxamideCuOH2 (E) E -3233.889529720386
  Cu          3.35948591167142     11.67324109658837      8.66900991130011
  O           5.83931347572216     10.08512366757518      5.93066424158971
  O           2.72531738238596     15.63565647137365      8.85593688830087
  N           4.32335176086151     10.30998724123063      7.67343826160002
  N           4.28014184377536     12.83081714898540      7.44802645950818
  N           2.60458365803806     13.35713727588887      9.27528044444998
  C           5.13601238195608     10.74090248060289      6.68350315307864
  C           5.09303164688538     12.26412024333736      6.56973964983242
  C           5.78836945795753     13.07077622443469      5.67655996152113
  H           6.46192644750569     12.61411080640949      4.94975758631001
  C           5.58516295913447     14.45377503380005      5.75839431217760
  H           6.12032125559999     15.11513064935153      5.07212621874680
  C           4.70979864231439     15.00520936811057      6.70171816452160
  H           4.52948150921521     16.07800431183992      6.78595032789539
  C           4.05212883572519     14.13017686283362      7.55844302478661
  C           3.04205495914330     14.47522349534643      8.65224366797686
  C           4.20199108949435      8.93820975079734      7.99717477364302
  C           3.05388284955730      8.23368413783973      7.56281798290978
  C           2.87900440010850      6.91198558721486      7.98330778568398
  H           2.00177507190209      6.35066631896176      7.65302374864773
  C           3.81520846356986      6.29250257118602      8.80632897911336
  H           3.66787928081513      5.25567833751204      9.11856709875142
  C           4.93650322185203      6.99666020152646      9.22969846340788
  H           5.66484770968666      6.50291705625261      9.87853216824074
  C           5.14488884949133      8.32579781110715      8.84977336768269
  C           2.07670496947529      8.89218282316408      6.60095805507243
  H           2.11718795791076      9.97606929560653      6.79755175135090
  C           2.54815793601444      8.68655826371436      5.15508366171990
  H           2.49999175753709      7.61993701264972      4.88193123312187
  H           3.59017739768251      9.01439462668594      5.02560764028760
  H           1.91401506906246      9.24816000518394      4.45088846101149
  C           0.62515045278770      8.45200447834004      6.79045113386141
  H          -0.04082738123290      9.05926665143280      6.15863195968877
  H           0.29583990180089      8.57297754680904      7.83505694968097
  H           0.46695562240206      7.39912343802941      6.50860104912945
  C           6.37194628389306      9.08187742539045      9.33146751753575
  H           6.19093218378433     10.14687047808085      9.12039624930020
  C           7.61079387198381      8.65900028502159      8.53258701301147
  H           8.48851611489022      9.25729716598887      8.82462749358580
  H           7.43880603093853      8.79633687454323      7.45539544761418
  H           7.85124380942823      7.59818474015474      8.71184634974226
  C           6.58761060944631      8.95420444399908     10.84188166040554
  H           6.84073083328590      7.92414119596065     11.13936969280333
  H           5.68852244935533      9.25593338842455     11.40201940923779
  H           7.42006708694669      9.59808255822793     11.16544579236052
  C           1.62180461376353     13.41424540260643     10.29274103682856
  C           0.25461552609318     13.46700491528987      9.94253922584707
  C          -0.69890915064438     13.40118764229943     10.96168879407701
  H          -1.76135858712583     13.44195102841365     10.71083206562119
  C          -0.31862274438189     13.28219343288284     12.29497691396808
  H          -1.07895211538299     13.22959064387177     13.07825197613219
  C           1.03058718479167     13.23212547155000     12.62917302547712
  H           1.31957682353492     13.14529930518800     13.67912275393753
  C           2.01984530310308     13.29829797237097     11.64316454155984
  C          -0.15993005723935     13.53674896740776      8.47977159080780
  H           0.64575460754546     14.05867139619438      7.94397154071935
  C          -1.44050600726070     14.33861483335137      8.24611513316962
  H          -2.32957476343111     13.83746661480927      8.66105060068656
  H          -1.61665623542505     14.46707319512349      7.16726711165775
  H          -1.36984266527452     15.33838390415554      8.69947144342731
  C          -0.27713800061293     12.12521507340651      7.88986325899027
  H           0.66492160829327     11.56394574113087      7.99647416840089
  H          -0.51981420402765     12.15795657152621      6.81619932574590
  H          -1.06792295596230     11.55053597391671      8.39905166556786
  C           3.49670995031903     13.30179314650419     12.00396869261045
  H           4.03370082483657     12.87351463587776     11.14241459763490
  C           3.98937789295129     14.74561744534037     12.17051457056450
  H           3.50480099516007     15.22090532312513     13.03893445413877
  H           3.74999445704059     15.35311873795591     11.28520706008383
  H           5.07869761936325     14.77488060038391     12.33182057122022
  C           3.83689598814189     12.44135846092602     13.22061895659800
  H           4.92822096503691     12.38047947150157     13.35039920650348
  H           3.45425539466768     11.41500003798692     13.10652185142989
  H           3.42468855793292     12.85602492692431     14.15422013251847
  O           2.50648062361981     10.44806785085573     10.02725034888934
  H           2.42146368362211      9.51498420848086      9.78002734138516
  H           1.70285884518932     10.74988022112619     10.47327088160169

76
N,N′-bis(2,6-diisopropylphenyl)-2,6-pyridinedicarboxamideCuOH (E) E -3233.234412878474
  Cu          3.36388421970123     11.68436160303413      8.52952200267308
  O           5.75474689290040     10.11405740256649      5.79487712558379
  O           2.76987397811009     15.56691695959847      8.96042646312690
  N           4.24593509682288     10.34680107596618      7.53926204897998
  N           4.24769264984698     12.82849522521990      7.38146666455978
  N           2.68041809396796     13.27344415579178      9.26618814089560
  C           5.06658498394116     10.77684677833344      6.54303824262067
  C           5.03894608468304     12.29114219729962      6.46311301446466
  C           5.72902913419682     13.12097084886743      5.59092747984728
  H           6.38385900238269     12.67596873311094      4.83996709252528
  C           5.54937849955626     14.50175944994650      5.72518910148783
  H           6.08080465355669     15.18106110484966      5.05418481913296
  C           4.70221767453732     15.02594482196587      6.70830340514256
  H           4.53810601508359     16.09624307703638      6.84343321662770
  C           4.05109172845606     14.13060304670992      7.54382507433774
  C           3.08986447952011     14.43145200016576      8.67711287801087
  C           4.14484989189136      8.97459975290900      7.86566535544242
  C           3.07507449625724      8.22118376060063      7.34189891638920
  C           2.99399233209001      6.86949400744621      7.67791885394905
  H           2.18019220030943      6.26006194636302      7.27840217231275
  C           3.93273487202763      6.28568431507322      8.52292654201361
  H           3.85270683839359      5.22547851566330      8.77642850039149
  C           4.96479901197293      7.05038720476978      9.05548128130020
  H           5.68417658303010      6.58394545405761      9.73359510492338
  C           5.08737445187615      8.40553651964550      8.74456489644296
  C           2.06435405584855      8.86284336424974      6.40712953444140
  H           2.05998349798647      9.93931164036162      6.63938098545356
  C           2.51026650198896      8.70578815045739      4.94733868743659
  H           2.49707818464688      7.64454044854952      4.65028056195786
  H           3.53621910180306      9.07424407395032      4.79912163024025
  H           1.83891279112541      9.25595230218983      4.26858082943995
  C           0.63724408673696      8.35834662944628      6.62211902735909
  H          -0.06968123061177      8.95317455088888      6.02301329295962
  H           0.34355614534249      8.44101470082598      7.67936816866387
  H           0.51596270195230      7.30750241246871      6.31449429351247
  C           6.17342625146911      9.24972040183308      9.39034811500996
  H           6.22056345999712     10.19937308567696      8.83747098107533
  C           7.55955510209464      8.60952716833532      9.29486372248471
  H           8.32692082591910      9.29363612121295      9.68961786592689
  H           7.81237766102608      8.37613653850145      8.24989443762140
  H           7.62343485694023      7.67707167359378      9.87764047560549
  C           5.78512333778999      9.58919645345152     10.83536547529188
  H           5.76255986401647      8.68251076457691     11.46129880411503
  H           4.78112578437126     10.03956044200005     10.86960785375448
  H           6.50635758976979     10.29135372341362     11.28407840188771
  C           1.73956572506974     13.30038122764659     10.32803374710594
  C           0.36157590736346     13.30540354979467     10.02626252369137
  C          -0.54553426287998     13.29138328181532     11.08801154761801
  H          -1.61862199368348     13.29314319370762     10.88144487325430
  C          -0.10452173292119     13.26803356817380     12.40656759874151
  H          -0.82948566456662     13.25717607225036     13.22423271962946
  C           1.25763941349373     13.24792674631486     12.68778500177130
  H           1.59000265916802     13.22192090013303     13.72784232833868
  C           2.20386641415292     13.25768608986989     11.66055731582002
  C          -0.13052195795399     13.26736723683277      8.58811174921200
  H           0.71975961811232     13.53860756457176      7.94574170581248
  C          -1.23864623688064     14.28641992452909      8.31597599126268
  H          -2.16085571752740     14.05309911818714      8.87115445831796
  H          -1.49766142423358     14.29355697558687      7.24598188998051
  H          -0.91870630571876     15.30058208698608      8.59773911283409
  C          -0.55011048364494     11.84066821055574      8.20896356629975
  H           0.26369863917410     11.12304348956224      8.39672025618001
  H          -0.82467185103023     11.78019890252915      7.14393864223041
  H          -1.42130444585547     11.51569349120850      8.80036740374339
  C           3.69351521272004     13.26182260815115     11.96418009649899
  H           4.19981016376971     12.84155531514241     11.08058566903838
  C           4.19352521407822     14.70168394118005     12.14222156810540
  H           3.74004515283937     15.15998683693097     13.03606181021427
  H           3.92712376389302     15.32958602594491     11.27945840446274
  H           5.28746407128578     14.72483546456894     12.26899297426077
  C           4.07087821307853     12.38096335084569     13.15595544270498
  H           5.16570528174974     12.31025171888954     13.24413359524921
  H           3.67544662136399     11.36013857770407     13.04212476570085
  H           3.69591899314424     12.78737391476543     14.10861869238143
  O           2.55665642635923     10.52629875512793      9.58944869660118
  H           2.01564015075496     11.01066725751740     10.22823431551774

98
tris(2-(diisopropylphosphino)phenyl)silaneFeCNH (F) E -4073.211233653558
  Fe         10.59926877086685      8.51360412399705      8.15916604197202
  P          11.50629233739556      6.38907210175323      8.86480508142722
  P           8.29215053936893      8.56852885394871      7.48269287892988
  P          12.12228774208242     10.04338815408902      7.10931331770881
  Si         10.79070710446614      7.48550874991903      6.09852989563834
  N          10.35191601243761      9.85649043294665     10.87275209579328
  C          10.92063787583497      3.75168172564508      7.90828794657725
  H          11.07912685026095      3.37291644927433      8.92090464600128
  C          13.35631143049610      6.11274175201827      9.03562326487066
  H          13.68515234336618      6.91814022489871      9.71323054075085
  C          12.41141794121322      8.01910942788070      5.25627804904379
  C           9.32268254293284      7.97733069400944      4.99324294198427
  C          11.02919174663982      5.11841094368354      7.62414099450465
  C          10.36549160786935      3.31361646671853      5.60004340942354
  H          10.09775638475518      2.60858700603249      4.80931281709968
  C           8.21874377815189      8.56030891475955      5.64524580197565
  C          13.05147372975417      9.15021380826939      5.79875193228157
  C          10.79221153985972      5.59629469081633      6.32068348709830
  C           7.10966030124467      7.18556831054500      7.94875220513993
  H           7.19997094628706      7.11771172283286      9.04584307539409
  C          14.07610136163414      6.27508919436674      7.69788969170150
  H          13.89623694168905      7.24852042584648      7.22893509578624
  H          13.76445156504273      5.50053186670341      6.98025654942949
  H          15.16146087348190      6.17069069101728      7.84767035985656
  C          10.84828475702467      5.78043378830841     10.50147223038731
  H          11.11979595069432      4.71438482655138     10.56145413270908
  C          13.05045807530090      7.31838022436870      4.22562581514789
  H          12.58697213310444      6.42024703479014      3.80537183273390
  C           7.14578799113312      9.06881812338906      4.90311767819622
  H           6.29447520578609      9.54417121610128      5.39642239846630
  C          14.29661593548300      7.72161514974011      3.74923953262765
  H          14.78696267465682      7.15834208529824      2.95153137503608
  C           7.16083664764134      8.99254554515758      3.51210295554960
  H           6.32688613879389      9.40181924343545      2.93725622205911
  C          10.58509753346789      2.85319013883352      6.89786304848223
  H          10.48908022484586      1.78922583991322      7.12629656939146
  C          11.47629098973574     11.55335943758540      6.19738677336634
  H          10.83471426222009     12.05730662159249      6.93942878710561
  C          10.46625876399368      4.67463860546189      5.31808220977439
  H          10.25094064890806      5.02402907686626      4.30340848052539
  C           7.36580878715428     10.09619872526727      8.02180599794081
  H           6.43532806555709     10.10762113457962      7.43195749510676
  C           9.31254674935659      7.90200174902869      3.59500253645570
  H          10.17040696856164      7.47584557274999      3.06545695753800
  C           8.24093969056400      8.40148530540649      2.85746410137475
  H           8.25384163222385      8.34597735235113      1.76626367040397
  C           5.64848792364764      7.46716985151282      7.58791676678427
  H           5.24437489230989      8.38215810882760      8.04125827777299
  H           5.02534408705134      6.63088750773343      7.93958130131995
  H           5.51340029561828      7.53073957790423      6.49769296200980
  C          14.30696087537279      9.54979838977121      5.32520533267773
  H          14.82169078879238     10.41223180763669      5.75552833108720
  C          13.73069792807951      4.76300782554235      9.65405642431033
  H          13.29752756318959      4.59243440944012     10.64874153328725
  H          14.82441415494757      4.71198110687262      9.76609720022512
  H          13.43629379104327      3.92930104239166      8.99910506952309
  C          10.44965303075919      9.33715756890980      9.82284684269905
  C           7.53405973858234      5.84953030366622      7.34147965571095
  H           8.55620452069727      5.56217172530817      7.61056383841740
  H           7.47680317189263      5.87456003522256      6.24230728992611
  H           6.85805283998871      5.05448481871067      7.69094021192160
  C          11.50736325084972      6.50388485492653     11.67847261117787
  H          12.59654075415341      6.36357341005317     11.71315512646409
  H          11.09961184038945      6.11762154138273     12.62518277899324
  H          11.30904841526920      7.58404387925379     11.65079802063853
  C          10.61718534392882     11.16217857473939      4.99603557445159
  H           9.78883148220995     10.49559790899158      5.25987805370116
  H          11.21666116378826     10.65359346621479      4.22528133361735
  H          10.18728478729421     12.06682339313347      4.53967673821935
  C           9.32634935260122      5.88498453499322     10.56618891905931
  H           8.84013272011637      5.32579476392142      9.75465624641416
  H           8.99757748139717      6.93531169094356     10.50816416616428
  H           8.95752718858310      5.47526378391183     11.51865940701497
  C          13.41714227485724     10.77124056637288      8.23864290555114
  H          14.16192765419339     11.23976444497483      7.57561661440814
  C          12.56769046695594     12.52819128875843      5.74646017033681
  H          13.18540031100926     12.91502076879137      6.56781969998229
  H          12.09368334553224     13.39620791378445      5.26357795366734
  H          13.23096987052297     12.06750670075340      4.99907441931388
  C          14.92838294411478      8.83382751946530      4.30473954422052
  H          15.91249790698266      9.14349296683578      3.94549361347811
  C           6.98658870435414     10.03931038222306      9.50352673269982
  H           6.36552798503952      9.16873251259419      9.75561951826711
  H           6.41087106901734     10.93821663285575      9.77213977265272
  H           7.87654444562533     10.01468498021110     10.14691651420920
  C          14.12335919426184      9.68962280602754      9.05234819627932
  H          14.60133113267990      8.93731637332363      8.40964763435731
  H          13.41798141817411      9.17377210391414      9.72392123517164
  H          14.90925454822657     10.13854965018077      9.67841815725949
  C           8.14720775804037     11.36741182925726      7.69834384819914
  H           8.37131506213951     11.45244591275077      6.62590997445381
  H           9.09740530647368     11.40014201828025      8.25560833046361
  H           7.56335073565395     12.25471765677579      7.98618411248158
  C          12.84092578129039     11.86130267570203      9.14512621068582
  H          12.36717757965979     12.68052610028985      8.58665482798249
  H          13.64859386499963     12.30366285126874      9.74812109033055
  H          12.09563106147713     11.45580516886343      9.84243172021315
  H          10.26838273956839     10.29758518526419     11.76939302392750

97
tris(2-(diisopropylphosphino)phenyl)silaneFeCN (F) E -4072.602186077411
  Fe         10.59463721705397      8.56653459294343      8.14574936397388
  P          11.52980110220574      6.46327129188067      8.80330554050319
  P           8.24332517596372      8.44692270406328      7.46259330774786
  P          12.19850948369576     10.00784109727076      7.11125578637649
  Si         10.80694965294649      7.50852031233079      6.04772429856443
  N          10.33796588599639     10.05793578308614     10.90142200948307
  C          10.87500994620018      3.81852279964884      7.92619902973611
  H          11.03416079840182      3.45648864034654      8.94470507697516
  C          13.36977870922000      6.16090975565670      8.97860520793163
  H          13.71463254646030      6.98435740772757      9.62300773910566
  C          12.43848941280514      8.02294177816094      5.23231495543901
  C           9.33686126899804      8.01668870784220      4.96829394423149
  C          11.00734583208869      5.17598147064442      7.61333054871122
  C          10.28774543645548      3.35506980494992      5.62851263500735
  H           9.99781830423038      2.64151851207025      4.85363136152421
  C           8.19484834925090      8.50489205614709      5.63009688858382
  C          13.10619125654648      9.13033716819673      5.78669884061226
  C          10.76582984513020      5.63500162614967      6.30720377008709
  C           7.07321965778021      7.05321536140212      7.90793586091826
  H           7.16890844588733      6.97156966519520      9.00278398683826
  C          14.10004758305851      6.23879388346970      7.63921114982797
  H          13.97257881235111      7.20254222388740      7.13463194412938
  H          13.75921529287987      5.45193167835281      6.94858753270970
  H          15.17786865504492      6.08985781722840      7.80320694139883
  C          10.85209529149572      5.97606365628823     10.46856028434871
  H          11.10596362838231      4.90648807046797     10.55375598141068
  C          13.05174927726611      7.32130927899168      4.18724071206005
  H          12.56745315176808      6.43891481226520      3.75740495438290
  C           7.10758148604594      8.99176596767925      4.89512280340815
  H           6.22801885629526      9.40200695461770      5.39678111482631
  C          14.30310923422891      7.70687012543765      3.70867075389478
  H          14.77664745102095      7.14477155650072      2.90028238969061
  C           7.14655936032406      8.97900400095579      3.50247403310561
  H           6.29992106139610      9.36914109141696      2.93311027200025
  C          10.51071515312279      2.91235032590924      6.93249118668587
  H          10.39382534305309      1.85458746812687      7.17870837902216
  C          11.51621428807863     11.52416146730423      6.24794961035587
  H          10.89367371309721     12.00845567529395      7.01904621835306
  C          10.41098211438036      4.70853804542671      5.31975769374411
  H          10.18981560456954      5.04576343146304      4.30230184250410
  C           7.34943071141108      9.96971180950615      8.05734955574760
  H           6.41517850882160      9.98422167422599      7.47206617238275
  C           9.35524093144942      8.00631493484597      3.56839969539832
  H          10.24332437018219      7.65562188234037      3.03367567912529
  C           8.26595110011075      8.47826429752803      2.83857339047550
  H           8.29603332105026      8.47373176334779      1.74646787991790
  C           5.61146467162251      7.35341335710288      7.56319104142892
  H           5.22378184235147      8.26816265019174      8.03047758904592
  H           4.98600609313488      6.52065011001448      7.91832075740084
  H           5.46271689194407      7.42416090500040      6.47526502526604
  C          14.36444469748473      9.51340134380602      5.31039682660408
  H          14.89805310894936     10.35956785999531      5.74981316275833
  C          13.69903433603864      4.83114386700454      9.66487220712392
  H          13.26312939316326      4.72754333510711     10.66686714669965
  H          14.79067396467556      4.75650994914849      9.78078577029057
  H          13.38325023468158      3.97324391602122      9.05255934743319
  C          10.43089052852508      9.50896106012683      9.87775361859820
  C           7.48947226803440      5.72669968373886      7.27535563749983
  H           8.49388477724402      5.40684527491733      7.57390927181919
  H           7.46772298388994      5.78208352626790      6.17588320506388
  H           6.78406364570822      4.93977644767796      7.58138990539030
  C          11.52793838117512      6.72677191217892     11.61950435952471
  H          12.61916425746840      6.59767321349535     11.63556393521069
  H          11.14227373801542      6.33920291671180     12.57436270885110
  H          11.30500394834989      7.80192929058738     11.58823221140182
  C          10.63321515469261     11.15968602095574      5.05639558092250
  H           9.79866868887617     10.50261568668072      5.32459137968477
  H          11.21209891776345     10.65719860917716      4.26599353355958
  H          10.20712489239984     12.07681526339340      4.62263366417745
  C           9.33221569139149      6.10482243110620     10.53155653697460
  H           8.83719564743335      5.53920866702250      9.72965208533110
  H           9.02082892821644      7.15952691765354     10.47726640129829
  H           8.96683910062913      5.70854988099783     11.49040033196591
  C          13.46501303505015     10.71081283910790      8.28161812418357
  H          14.22311535830730     11.15373798125669      7.61432657711963
  C          12.60514917937023     12.50278009214315      5.79674922314091
  H          13.24714464787529     12.85973261731474      6.61222477869177
  H          12.12583542717425     13.38785918792460      5.35226108758607
  H          13.24284167634104     12.05741940112938      5.01814335409711
  C          14.96145180489076      8.79826219340348      4.27439082454080
  H          15.94878934484172      9.09211280637072      3.91112782881492
  C           6.98911248208301      9.88412619407375      9.54314123162631
  H           6.38244113307648      9.00058697783157      9.78681367890185
  H           6.39737286584707     10.76923724298922      9.82106733564384
  H           7.88570420747223      9.87776044517115     10.17821040461609
  C          14.13919713742912      9.62363802898363      9.11323765368111
  H          14.58279641781564      8.83596751639493      8.48829290648328
  H          13.42134886582380      9.17086886025490      9.81508343148441
  H          14.94824235580602     10.06513338812617      9.71363831150274
  C           8.12480799154710     11.24760975332569      7.74137079829222
  H           8.34207504981640     11.34847211719490      6.66864140898167
  H           9.06785362367541     11.28954971412908      8.30870491910705
  H           7.53087846523084     12.12358410119388      8.04115108597218
  C          12.90413704389139     11.81924835823309      9.17714320938485
  H          12.43933051271882     12.63924727436730      8.61301886924527
  H          13.73007606188128     12.25562396307273      9.75873520765717
  H          12.16447589997149     11.43157042133263      9.89009618466139

98
(4′-phenyl-2,2′:6,2″-terpyridine)(bismethyldiphenylphosphine)MoNH3 (G) E -2785.216563515604
  C           0.34703103487418     -3.14191419195680      0.41836099344185
  C           0.50704589725086     -4.43791825631114     -0.02350001672326
  C           0.54248286162977     -4.67758347989145     -1.40486060392893
  C           0.43052937608964     -3.59953233222769     -2.26056743114005
  C           0.28276649987821     -2.30101367462517     -1.74830604049187
  C           0.19855357247863     -1.10600348330145     -2.57845657690462
  C           0.26064794015310     -1.08958018027839     -3.96336152526024
  C           0.15592817030207      0.11215238152969     -4.67398705801187
  C          -0.01019850084808      1.28183129858773     -3.92491471598094
  C          -0.05745819514714      1.24149636360729     -2.53821250663311
  C          -0.23680818716555      2.39583211148820     -1.66883500057898
  C          -0.40306404871089      3.71086013130743     -2.13393530778488
  C          -0.62485192996538      4.74222100931885     -1.24380384842302
  C          -0.68396128368852      4.44044334047850      0.12591730728028
  C          -0.49955738172737      3.13394436522608      0.52272647776731
  C           0.21326035080958      0.14095881988916     -6.15525150934889
  C           1.10015488932429     -0.69057089072190     -6.85381266677502
  C           1.15337232637431     -0.66573051922442     -8.24499738153826
  C           0.32111827261166      0.19177429333425     -8.96316761440119
  C          -0.56527430290259      1.02357945902893     -8.28033564971287
  C          -0.61905689758405      0.99807817149036     -6.88912893411904
  C           3.26103672220855     -1.18187115024034      1.40394377119916
  C           3.17100132183034     -0.41215100264091     -1.37728941318763
  C           3.47360367348375     -1.73801143592014     -1.70158363818899
  C           3.85939967289952     -2.07763366318922     -2.99921516136891
  C           3.93961617291067     -1.09763420202091     -3.98435618878556
  C           3.63237847149834      0.22785910932494     -3.67099624188564
  C           3.25134511352731      0.56823358454844     -2.37780046833657
  C           3.47494966291920      1.55169601870621      0.68696779287056
  C           4.84670607932257      1.63672554227095      0.41002164453360
  C           5.56973063993363      2.76868449764638      0.77368610655976
  C           4.93297757126694      3.83032089147725      1.41935687220383
  C           3.57117510690599      3.75637284276594      1.69891777338312
  C           2.84836391665594      2.62109283554240      1.33170270740234
  C          -3.40349775367577      1.12207365715251      1.23499898190001
  C          -3.09163815768018      0.35233488270416     -1.52842770345088
  C          -3.04872638761648     -0.62405130150076     -2.53554605253945
  C          -3.34341805653659     -0.29319356371671     -3.85347874490972
  C          -3.68337346913812      1.01914771411408     -4.18722091161051
  C          -3.72507482426137      1.99528191926814     -3.19604641316098
  C          -3.42748100539664      1.66534437761183     -1.87285120429251
  C          -3.43957558532847     -1.61915309431068      0.54888030951003
  C          -2.87394052112244     -2.53624924927693      1.43982991078001
  C          -3.56301977055028     -3.68970583648566      1.81180171980049
  C          -4.82989501416049     -3.93830598600711      1.28872530544483
  C          -5.40644198589861     -3.02830756256286      0.40211642338979
  C          -4.71858218140106     -1.87410496271325      0.03686873416738
  N           0.22518079514700     -2.07502911686439     -0.40413303650947
  N           0.04884931981997      0.05317932932685     -1.85962085905545
  N          -0.26493637466121      2.11196150807831     -0.33405233076690
  P           2.50086709955848      0.05127617108202      0.26415931862102
  P          -2.51530086469001     -0.07999095086131      0.15564532445555
  Mo         -0.00726968792516      0.01404284669035      0.15946267128482
  N          -0.01309743992583      0.02309249404952      2.51230605032400
  H           0.31187765811128     -2.92891900832517      1.49020996690238
  H           0.59799962722442     -5.24975840035661      0.69968907547763
  H           0.65838178252830     -5.68990812145223     -1.79621881425660
  H           0.46681759662261     -3.74841885828303     -3.33980823957365
  H           0.36725131960010     -2.02738707355516     -4.50941392419123
  H          -0.08243161192161      2.24099018285456     -4.43885816947688
  H          -0.36726629174715      3.90856199206299     -3.20543264608874
  H          -0.75645641490005      5.76599874106652     -1.59859058214953
  H          -0.86743875642627      5.21378745658926      0.87349754455264
  H          -0.53885201868311      2.86912928603438      1.58352217802608
  H           1.77377279611274     -1.34713379271080     -6.29616971523176
  H           1.85533167960730     -1.31515772910773     -8.77361189272837
  H           0.36316468111832      0.21168390672605    -10.05460201409135
  H          -1.22601827982364      1.69172279234279     -8.83794265762389
  H          -1.33519686203985      1.63458406960443     -6.36202449762985
  H           2.79897248896462     -2.17054464211426      1.26939542993052
  H           4.34588867080481     -1.26671817556256      1.24730649342708
  H           3.09008780211067     -0.85388166560236      2.44018146631938
  H           3.40247281882016     -2.52642592536212     -0.94790064050150
  H           4.09862831514511     -3.11723091775502     -3.23599075469021
  H           4.24703506002575     -1.36240451673167     -4.99907015235930
  H           3.68819043473624      0.99996551840643     -4.44185238448646
  H           3.01440570188430      1.60987529830875     -2.14106882857797
  H           5.35286139496173      0.81637291782859     -0.10752959664516
  H           6.63747090578398      2.82608391128714      0.54969601820445
  H           5.50296559886675      4.71915290513074      1.70018520296766
  H           3.06588053510723      4.58778519601865      2.19616467083290
  H           1.77641114784437      2.57361036916798      1.53218825130559
  H          -3.29001239582535      0.80710053710945      2.28318594344330
  H          -2.98316893229265      2.13205901029893      1.12688093785488
  H          -4.47793909756822      1.14751403355044      1.00308529587958
  H          -2.78305275196453     -1.65545588529685     -2.28484300839558
  H          -3.30129136194613     -1.06203396432672     -4.62841751016047
  H          -3.92092023768278      1.27520842318719     -5.22264861048984
  H          -3.99084963328682      3.02479446763416     -3.44798972053683
  H          -3.45471406064966      2.45156096532429     -1.11433488199677
  H          -1.87743066682834     -2.34550805064101      1.84612864623562
  H          -3.10815913007251     -4.39833528649755      2.50810351235103
  H          -5.37210564494891     -4.84333099680656      1.57263383036794
  H          -6.40121071059700     -3.21838827208681     -0.00762282550592
  H          -5.17930574857990     -1.16962459829985     -0.66119919809804
  H          -0.93064640678472      0.17222240487207      2.93242995245859
  H           0.59601514583103      0.75322431550936      2.88527541074806
  H           0.33706112880129     -0.84976470083836      2.90931797968736

97
(4′-phenyl-2,2′:6,2″-terpyridine)(bismethyldiphenylphosphine)MoNH2 (G) E -2784.635829884948
  C           0.32403715769610     -3.07742943870770      0.39269648344366
  C           0.47126707632425     -4.39256387793214      0.00088614682385
  C           0.51939759480043     -4.69505285555345     -1.36474496793762
  C           0.42787590464242     -3.65530810285449     -2.27209959582938
  C           0.28524711099239     -2.34083966629714     -1.81280647251988
  C           0.20558291191300     -1.16345079015100     -2.67380495999123
  C           0.23960008269532     -1.18147110602547     -4.06277531227601
  C           0.12933677738558      0.00849055549371     -4.78591111021764
  C          -0.00174704851819      1.18943188996270     -4.05161735258606
  C          -0.00975294582262      1.15380310758359     -2.66269278372196
  C          -0.10461292627099      2.32133423422201     -1.78991445807301
  C          -0.20850139849958      3.64394451036379     -2.23560910854543
  C          -0.31179313775748      4.67320049300636     -1.31740098547775
  C          -0.31268270535454      4.35266680920409      0.04487851230051
  C          -0.20058355734989      3.03019573493028      0.42354968190469
  C           0.15157136520164      0.01716110872381     -6.26915072574981
  C           1.03453296233599     -0.81204910356636     -6.97372345946651
  C           1.05571693428766     -0.80337349911431     -8.36593598831130
  C           0.19281881870691      0.03214077438702     -9.07388459241066
  C          -0.69049698481535      0.86032844096765     -8.38270005984928
  C          -0.71016100894680      0.85431945188320     -6.99042007037088
  C           3.32438333609858     -1.23859221939216      1.34800654393107
  C           3.21075856162292     -0.33103980870507     -1.39219812959064
  C           3.57386471824632     -1.62815635967240     -1.77058581095151
  C           3.93566659137716     -1.90845297262748     -3.08940485152226
  C           3.93591292808212     -0.89711762450408     -4.04563198965675
  C           3.57307018197626      0.40044572768685     -3.67950223925746
  C           3.21137249383320      0.68017222453344     -2.36591099361592
  C           3.37778538986303      1.54763995232132      0.82243407488153
  C           4.62204177523390      1.96142944676076      0.33073739200896
  C           5.23177465921573      3.10772150514927      0.83749642113131
  C           4.61458507615379      3.84513303595008      1.84754391713044
  C           3.38448717966444      3.43156985926709      2.35492875761065
  C           2.77034918305477      2.29138943953339      1.84152335983574
  C          -3.26200736770971      1.21101621196624      1.23460606311224
  C          -3.04950000225492      0.39558360608777     -1.52885151595083
  C          -3.04473709329088     -0.58799579680977     -2.53042468278158
  C          -3.35892674072758     -0.26285055501764     -3.84551374892966
  C          -3.67967635274896      1.05337785886411     -4.18439234118217
  C          -3.68180818079708      2.03782614598762     -3.20063632033850
  C          -3.36648016392606      1.71180613951979     -1.88010118899512
  C          -3.38537845679354     -1.54590873419018      0.58902812335261
  C          -2.83557656166572     -2.41665158733587      1.53676949584770
  C          -3.53190607141021     -3.55289344209024      1.94600977746162
  C          -4.78652842723346     -3.83067880786846      1.40751866015015
  C          -5.34731291514717     -2.96382596124401      0.46953302966965
  C          -4.65426486022851     -1.82538756251744      0.06549596130690
  N           0.22165425090948     -2.05511688123845     -0.48915860412619
  N           0.08493214592837     -0.00956938379765     -1.97462594175816
  N          -0.08922805515160      2.01803472870258     -0.46856045123929
  P           2.52264025329887      0.01845983982208      0.27050403549680
  P          -2.44530854526056     -0.03036243809517      0.14960585238183
  Mo          0.04032629538487     -0.02320903562418      0.16753838625959
  N          -0.01351097853099     -0.06834827234906      2.14595244614939
  H           0.28978261225149     -2.79760114711986      1.44673111236258
  H           0.54716081120137     -5.17253176895259      0.75987249330593
  H           0.63043451502877     -5.72543617174637     -1.70723971636825
  H           0.47448460396122     -3.84917200397442     -3.34384254925200
  H           0.32492973498400     -2.13092953444120     -4.59201194644415
  H          -0.06957042113913      2.14555702210409     -4.57131025473144
  H          -0.21483135637612      3.85311364408103     -3.30548712752283
  H          -0.39267677171226      5.70983634606222     -1.64929643478457
  H          -0.39732270940678      5.12424407457237      0.81142943375298
  H          -0.20123105674814      2.73802296800497      1.47462481654170
  H           1.72923672426517     -1.45236241776763     -6.42307345325586
  H           1.75462997074753     -1.44857241882969     -8.90334289377933
  H           0.20882321326304      0.03787788919006    -10.16615546938820
  H          -1.37337378327160      1.51117944435226     -8.93373917467726
  H          -1.42063747874742      1.48889800357082     -6.45349136987113
  H           2.92098703961105     -2.24075549873266      1.14354619591353
  H           4.41577612580272     -1.24481560487351      1.21628952202024
  H           3.10043436511830     -0.98897864990565      2.39513052864453
  H           3.57548939805678     -2.44094579852170     -1.04032508709338
  H           4.22219003805421     -2.92632206137309     -3.36498398150054
  H           4.22499003711078     -1.11440187980765     -5.07683901574119
  H           3.56894624950946      1.19883485999802     -4.42540393641776
  H           2.92600693710390      1.70058050022151     -2.09194689987211
  H           5.12154723741888      1.38970070263582     -0.45598017517622
  H           6.19987502578551      3.42551036928522      0.44311677179105
  H           5.09685276337369      4.74188912458078      2.24373111531456
  H           2.90029605024002      3.99778747740908      3.15429006201017
  H           1.80786026323069      1.96256891647863      2.24305104071127
  H          -3.09939924321447      0.91430981275732      2.28075734688622
  H          -2.81825937267787      2.20664947086408      1.09152711519045
  H          -4.34457814463553      1.25852956525787      1.04929823963285
  H          -2.79645876996863     -1.62305985774454     -2.27598371928231
  H          -3.35233927623091     -1.03994525437756     -4.61355290409610
  H          -3.93626731507676      1.30554903211219     -5.21632672648490
  H          -3.93537163395106      3.06980525633650     -3.45530643086661
  H          -3.36978842687828      2.50328694336438     -1.12664582866913
  H          -1.85548201871942     -2.19265322121112      1.96595069803864
  H          -3.09266536951566     -4.22397678902612      2.68806278698847
  H          -5.33289543305983     -4.72283718943454      1.72265124121825
  H          -6.33457385461256     -3.17366796326922      0.05128366167917
  H          -5.10552801976517     -1.15224460723347     -0.66848191184246
  H           0.78555190594472     -0.08334033547764      2.77875945924631
  H          -0.84830239706879     -0.09540819901826      2.73034105690872
